# Supplementary material for: Behavioral Changes in Caenorhabditis elegans After Exposure to Radial Extracorporeal Shock Waves
Source: J Clin Med. 2025 Oct 13;14(20):7206. doi: 10.3390/jcm14207206 (PMC12565115; doi:10.3390/jcm14207206)
Supplement: Supplementary file 1 [file jcm-14-07206-s001.zip]

Archive with 1 entries (1 files):
- jcm-3682392-supplementary.pdf
